# Supplementary material for: CEBPD-mediated SGPP2 upregulation via PERK/ER stress in endothelial cells disrupts S1P homeostasis and impairs angiogenesis in chronic endometritis
Source: J Transl Med. 2025 Dec 17;24:98. doi: 10.1186/s12967-025-07558-0 (PMC12822190; doi:10.1186/s12967-025-07558-0)
Supplement: Supplementary file 1 — Supplementary Material 1 [file 12967_2025_7558_MOESM1_ESM.xlsx]

## Sheet: Sheet1
	Name	Manufacturer	Item Number	Species	Experimental concentration
	VEGF-A	abcam	ab51745	Rabbit / IgG	1:1000
	VEGFR-2	CST	9698S	Rabbit / IgG	1:1000
	S1PR1	proteintech	55133-1-AP	Rabbit / IgG	1:500
	CD31 (PECAM-1) (D8V9E)	CST	77699S	Rabbit / IgG	1:2000
	SGPP2 Polyclonal Antibody	Invitrogen	PA5-42767	Rabbit / IgG	1:500
	CD45 (D3F8Q)	CST	70257S	Rabbit / IgG	1:200
	CD138 Polyclonal Antibody	Ivitrogen	36-2900	Rabbit / IgG	1:500
	Anti-CEBP Delta/CEBPD	abcam	ab245214	Rabbit / IgG	1:1000
	CoraLite488-conjugated Goat Anti-Rabbit IgG(H+L)	proteintech	SA00013-2	Rabbit / IgG	1:1000
