# Supplementary material for: CEBPD-mediated SGPP2 upregulation via PERK/ER stress in endothelial cells disrupts S1P homeostasis and impairs angiogenesis in chronic endometritis
Source: J Transl Med. 2025 Dec 17;24:98. doi: 10.1186/s12967-025-07558-0 (PMC12822190; doi:10.1186/s12967-025-07558-0)
Supplement: Supplementary file 2 — Supplementary Material 2 [file 12967_2025_7558_MOESM2_ESM.xlsx]

## Sheet: Sheet1
		Primer	Sequence
		B2M-F	CGGCAGGCATACTCATCTTTT
		B2M-R	GAGGCTATCCAGCGTACTCCA
		S1PR1 F	CGAGAGCACTACGCAGTCAG
		S1PR1 R	CGATGAGTGATCCAGGCTTT
		S1PR2 F	AGGTCGTCTCCTGCGTTTC
		S1PR2 R	GCCGGCCTAGCCAGTTCT
		S1PR3 F	CCAGCCCATCTGGCATTC
		S1PR3 R	CCCCAGGAACATTCATTTCA
		S1PR4 F	AGCCTTCTGCCCCTCTACTC
		S1PR4 R	GATCATCAGCACCGTCTTCA
		S1PR5 F	GGTCATCGTCCTGCATTACA
		S1PR5 R	CACGATGAAGGCGCACAC
		SPNS1-F	ACAATCGGAAGTATCTCATGTGC
		SPNS1-R	GCGCGATGGTGGAATAACTG
		SPNS2-F	ATGGCTCCGAGATATGAAGGC
		SPNS2-R	CTGTCTTCTGCACAACTTGGG
		SPNS3-F	ATGGCCTTTGTGACTGGAGC
		SPNS3-R	GCCCCAAAAATCAGGCTGTC
		SGPL1 F	CTTGATGCACTTCGGTGAGA
		SGPL1 R	TCCACCCCTTAGCAGTCATC
		SGPP1 F	CGCTGGCAGTACCCTCTTAT
		SGPP1 R	GAAGCCCGATGATGATGAAT
		SGPP2 F	CATTTGTGTTGGGACTGGTG
		SGPP2 R	TATGACACACACGGGGAAGA
		SPHK1 F	ATCTCCTTCACGCTGATGC
		SPHK1 R	GTGCAGAGACAGCAGGTTCA
		SPHK2 F	TAGGCTGGTAGGAGCAAGGA
		SPHK2 R	TTTCCGGAAGAAAGGGATCT
		SPHKAP F	TTTCCAAAAGCAGCCTCCTA
		SPHKAP R	AGGCTTCAGCCTCTGGTACA
		Cers1 F	TCCATCTACGCTACGCTATACA
		Cers1 R	GCACAAGGATGCCCACATTG
		Cers2 F	GCTCTTCCTCATCGTTCGATAC
		Cers2 R	CTTGCCACTGGTCAGGTAGA
		Cers3 F	AACATTCCACAAGGCAACCAT
		Cers3 R	GACTCCTAAACCATCTTTCCACC
		Cers4 F	TCGGTCCTGTACCACGAGTC
		Cers4 R	GCCTGATTAGCAGTGAGAGGTAG
		Cers5 F	TCGCCATCGGAGGAATCAG
		Cers5 R	CCAAGGTGACGACCAGAGAAA
		Cers6 F	GCAGGGATCTTAGCCTGGTTC
		Cers6 R	AAAAGCGAGATAGAGGTCCTCA
		SMPD1 F	CCAGGTTACATCGCATAGTGC
		SMPD1 R	TGATGGCGGTGAATAGACCTTT
		SMPD2 F	TCAATGGCTACCCCTACATGA
		SMPD2 R	ATGCCACTTAGATGGAGCACC
		SMPD3 F	ACTCGCCAGGGTCAACAAC
		SMPD3 R	GCCCCATTGCGGATTCTCT
		SMPD4 F	GACAGTCCTCTGTACCACAACA
		SMPD4 R	CGAACGGATTCAGGGCCAA
		E2F6-F	GACCTCGTTTTGATGTATCGCTG
		E2F6-R	ATACACTCTCCGCTTTCGGAC
		FOXH1-F	TGCCTTCTACACTGCCCCAC
		FOXH1-R	GGAAAGGTTGTGGCGAATGG
		FOXJ2-F	TATGGTAGGGCATGAGGACAAC
		FOXJ2-R	GCAAACAATTAAAGGAGGACAAAC
		NKX2-2-F	CTCGAACCATGTCGCTGACCAA
		NKX2-2-R	CCACAGAGCCCTCCTCATCGT
		MECOM-F	AAACTCGAAAGCGAGAATGATCT
		MECOM-R	TGGTGGCGAATTAAATTGGACTT
		NKX3-1-F	ACAAGATGCACTCGCTGTGA
		NKX3-1-R	TCAGTCCCTTGCTTGCTCAG
		NF-KB-F	GGACCTATGAGACCTTCAAGAG
		NF-KB-R	CAGAAGTTGAGTTTCGGGTAGG
		ZNF92-F	AGAAACCTGGTCTTCCTTGTTATG
		ZNF92-R	ACCTCCTTTGTACACCTTACATGC
		ZNF384-F	AGACGGCGGAGCATCATAAG
		ZNF384-R	AAGGAAAGCCGTGACAGAGG
		MYH11-F	CCGGGAAAACCGAAAACACC
		MYH11-R	AGATGGGCCTTGCGTGATAC
		CEBPD-F	GCCATGTACGACGACGAGAG
		CEBPD-R	TGTGATTGCTGTTGAAGAGGTC
		CEBPB-F	CTTCAGCCCGTACCTGGAG
		CEBPB-R	GGAGAGGAAGTCGTGGTGC
		SMAD3-F	CCATCTCCTACTACGAGCTGAA
		SMAD3-R	CACTGCTGCATTCCTGTTGAC
		HES1-F	TCAACACGACACCGGATAAAC
		HES1-R	GCCGCGAGCTATCTTTCTTCA
		IRF5-F	TGTGCCCTTAACAAGAGCCG
		IRF5-R	CTCTGTGAGGCTCAGGCTTG
		IRF1-F	CTGTGCGAGTGTACCGGATG
		IRF1-R	ATCCCCACATGACTTCCTCTT
		IRF3-F	CTACCCGGAGCTCCAAGACA
		IRF3-R	GTAACCCTGCAGCTCCAACC
		IRF4-F	CTCCTGCGGTTACGTTCCTT
		IRF4-R	AGCTGAGGTCAACAGCAGAC
		IL6-F	AGACAGCCACTCACCTCTTCAG
		IL6-R	TTCTGCCAGTGCCTCTTTGCTG
		IL8-F	GAGAGTGATTGAGAGTGGACCAC
		IL8-R	CACAACCCTCTGCACCCAGTTT
		IL1B-F	CCACAGACCTTCCAGGAGAATG
		IL1B-R	GTGCAGTTCAGTGATCGTACAGG
		HSPA5-F	CTGTCCAGGCTGGTGTGCTCT
		HSPA5-R	CTTGGTAGGCACCACTGTGTTC
		DDIT3-F	GGTATGAGGACCTGCAAGAGGT
		DDIT3-R	CTTGTGACCTCTGCTGGTTCTG
		XBP1-F	CTGCCAGAGATCGAAAGAAGGC
		XBP1-R	CTCCTGGTTCTCAACTACAAGGC
		ATF6-F	CAGACAGTACCAACGCTTATGCC
		ATF6-R	GCAGAACTCCAGGTGCTTGAAG
		EIF2AK3-F	GTCCCAAGGCTTTGGAATCTGTC
		EIF2AK3-R	CCTACCAAGACAGGAGTTCTGG

## Sheet: Sheet2
			siRNA	scrambled control	UUCUCCGAACGUGUCACGU
					ACGUGACACGUUCGGAGAA
			siRNA	S1PR1	CGCCTCTTCCTGCTAATCA
					TGATTAGCAGGAAGAGGCG
			siRNA	SGPP2	UUAAAGAUCCGGAUUAUGGUC
					CCAUAAUCCGGAUCUUUAAAG
			siRNA	CEBPD	UCGCCGACCUCUUCAACAG
					CUGUUGAAGAGGUCGGCGA
			siRNA	PERK	AUUCAACUGUGAAAGGAACUG
					GUUCCUUUCACAGUUGAAUCA
			siRNA	ATF4	UUCUUUUCCAGCUCUUUGCAC
					GCAAAGAGCUGGAAAAGAAGA
